# Supplementary material for: BTK and PI3K Inhibitors Reveal Synergistic Inhibitory Anti-Tumoral Effects in Canine Diffuse Large B-Cell Lymphoma Cells
Source: Int J Mol Sci. 2021 Nov 24;22(23):12673. doi: 10.3390/ijms222312673 (PMC8658042; doi:10.3390/ijms222312673)
Supplement: Supplementary file 1 [file ijms-22-12673-s001.zip]

Archive with 1 entries (1 files):
- ijms-1428818-supplementary.pptx
